# Supplementary material for: Disparities in Tumor Microenvironment Between Primary and Metastatic Colorectal Cancer: Impact on Immune Infiltration and Survival
Source: Cancers (Basel). 2026 Feb 9;18(4):566. doi: 10.3390/cancers18040566 (PMC12938962; doi:10.3390/cancers18040566)
Supplement: Supplementary file 1 [file cancers-18-00566-s001.zip]

Archive with 1 entries (1 files):
- cancers-4099038-supplementary.pdf
